# Supplementary material for: Combining Virtual Screening Protocol and In Vitro Evaluation towards the Discovery of BACE1 Inhibitors
Source: Biomolecules. 2020 Apr 1;10(4):535. doi: 10.3390/biom10040535 (PMC7226079; doi:10.3390/biom10040535)
Supplement: Supplementary file 1 [file biomolecules-10-00535-s001.zip]

Archive with 2 entries (2 files):
- supplementary 2 biomolecules-748549.docx
- supplementary biomolecules-748549.docx
